# Supplementary material for: Development of an In-House ELISA for Serological Detection of Equine Herpesvirus-1/4 Antibodies in Turkish Horses
Source: Animals (Basel). 2025 Aug 27;15(17):2523. doi: 10.3390/ani15172523 (PMC12427572; doi:10.3390/ani15172523)
Supplement: Supplementary file 1 [file animals-15-02523-s001.zip]

Archive with 1 entries (1 files):
- animals-3834066-supplementary.pdf
